# Supplementary material for: Genome-wide chromatin contacts of super-enhancer-associated lncRNA identify LINC01013 as a regulator of fibrosis in the aortic valve
Source: PLoS Genet. 2022 Jan 18;18(1):e1010010. doi: 10.1371/journal.pgen.1010010 (PMC8797204; doi:10.1371/journal.pgen.1010010)
Supplement: S1 Table — (XLSX) [file pgen.1010010.s005.xlsx]

## Sheet: Feuil1
Super-enhancers identified in VICs with the ROSE algorithm.
Chromosome	Start	End	Ranking by ROSE
chr11	122007525	122087487	1
chr3	177461327	177555862	2
chr3	134027590	134094168	3
chr15	80768795	80826229	4
chr11	12178147	12261610	5
chr2	197138922	197206438	6
chr2	151424311	151501440	7
chr3	170407029	170478781	8
chr22	46423152	46485140	9
chr19	13105930	13175302	10
chr4	119902820	119968127	11
chr4	57907068	57985759	12
chr18	55455530	55516645	13
chr15	39527282	39595058	14
chr2	218753355	218809182	15
chr2	228724639	228754661	16
chr3	112355235	112397362	17
chr2	113032468	113080345	18
chr2	56088801	56128424	19
chr12	65991746	66052324	20
chr11	29320559	29359093	21
chr11	65238612	65273180	22
chr2	36677035	36720689	23
chr10	50742367	50792572	24
chr9	130280966	130348013	25
chr2	64972954	65035806	26
chr19	43581148	43633024	27
chr2	74776023	74813585	28
chr20	48168493	48222143	29
chr2	47260250	47316484	30
chr2	191699454	191748141	31
chr2	72785281	72811099	32
chr15	63386151	63450215	33
chr12	46761968	46800425	34
chr3	106438965	106485288	35
chr2	201980298	202022913	36
chr4	7824740	7873998	37
chr9	35489387	35539038	38
chr17	48250375	48300262	39
chr9	4092499	4146125	40
chr9	114791301	114838397	41
chr12	109214339	109252420	42
chr2	38293998	38343963	43
chr17	62654556	62709540	44
chr1	53572452	53613063	45
chr2	217398204	217426143	46
chr10	95216961	95275619	47
chr5	82842832	82887380	48
chr7	100728210	100771345	49
chr4	114354079	114396868	50
chr3	112486944	112533687	51
chr8	11534250	11585225	52
chr1	201716641	201762080	53
chr2	216615871	216674079	54
chr8	119754652	119782151	55
chr9	97660989	97700292	56
chr3	194275562	194315958	57
chr8	119914340	119944517	58
chr2	232025812	232064249	59
chr14	62009289	62052764	60
chr2	46862155	46928452	61
chr10	10828566	10872563	62
chr8	128902031	128943848	63
chr1	115707866	115749944	64
chr18	19744458	19773998	65
chr3	27564908	27599700	66
chr10	63983878	64012350	67
chr6	158439396	158492096	68
chr7	39630485	39666893	69
chr3	178060307	178110824	70
chr2	151369743	151395545	71
chr9	127018527	127073170	72
chr2	46524006	46564277	73
chr2	208529389	208578114	74
chr5	52306626	52342995	75
chr2	238577871	238625768	76
chr2	9368175	9403794	77
chr1	59589734	59622261	78
chr3	132310951	132358111	79
chr1	234735140	234768222	80
chr2	211992021	212022586	81
chr10	17241051	17275019	82
chr11	65655273	65688839	83
chr5	52693425	52726895	84
chr8	129180498	129214468	85
chr17	43200928	43250709	86
chr1	85779150	85810627	87
chr2	239331996	239351555	88
chr8	67419559	67449351	89
chr6	132451149	132482100	90
chr15	75912671	75965858	91
chr4	174429693	174460384	92
chr12	12965723	12993452	93
chr10	14424622	14451754	94
chr1	156066228	156100662	95
chr17	29876160	29925795	96
chr10	71077763	71123448	97
chr2	159925929	159956508	98
chr1	39852833	39877975	99
chr11	796918	846800	100
chr15	93425091	93461754	101
chr1	150504842	150552882	102
chr18	46449130	46483265	103
chr4	67419828	67442126	104
chr20	45961928	45989900	105
chr3	124826384	124869075	106
chr2	204665480	204680713	107
chr10	31269259	31307680	108
chr19	1236724	1276547	109
chr5	95555266	95595862	110
chr1	235091050	235133667	111
chr2	9318344	9348645	112
chr1	22236494	22269986	113
chr2	235330554	235362124	114
chr7	40239176	40272945	115
chr19	43465192	43501907	116
chr2	85962649	85984990	117
chr2	216545712	216578152	118
chr2	151323300	151353341	119
chr4	129259533	129315003	120
chr5	151040716	151080740	121
chr3	112077671	112113486	122
chr5	52626705	52661663	123
chr7	22599769	22631279	124
chr11	114151147	114193379	125
chr15	74214410	74244419	126
chr6	25165732	25195133	127
chr17	48104107	48143882	128
chr14	50438721	50470577	129
chr15	39156609	39188951	130
chr13	76192387	76214595	131
chr17	55926799	55977378	132
chr7	47610547	47662881	133
chr2	56211294	56237401	134
chr12	52613721	52643749	135
chr17	57831116	57869319	136
chr19	43684529	43711187	137
chr19	42745526	42789064	138
chr3	8892288	8942071	139
chr2	234598386	234620074	140
chr12	6641550	6677866	141
chr6	132380225	132409214	142
chr20	30282908	30311494	143
chr5	172281573	172309108	144
chr21	29793216	29827731	145
chr6	11195392	11233557	146
chr5	64484932	64505788	147
chr1	162823523	162849177	148
chr10	80889485	80921181	149
chr14	23286724	23322744	150
chr8	99368979	99396608	151
chr11	87132344	87156982	152
chr1	218632906	218673488	153
chr2	170655248	170685481	154
chr2	145265386	145282389	155
chr1	234630758	234671551	156
chr10	111725827	111768957	157
chr7	18534937	18561902	158
chr11	118780125	118800514	159
chr3	149165441	149198266	160
chr2	47073847	47087387	161
chr4	107222133	107248782	162
chr5	139017100	139048719	163
chr6	140063880	140088178	164
chr8	121059937	121097461	165
chr15	49715388	49743248	166
chr6	148544326	148570124	167
chr2	1724842	1760556	168
chr15	39457708	39488843	169
chr2	162926650	162951205	170
chr10	63780269	63810851	171
chr8	38238330	38267254	172
chr6	12522378	12550458	173
chr6	140373084	140401777	174
chr20	48900287	48938895	175
chr3	46579981	46608318	176
chr17	5388508	5432602	177
chr9	38007812	38049035	178
chr3	124545377	124580351	179
chr8	119800383	119824725	180
chr21	43060707	43085889	181
chr19	13948501	13977084	182
chr2	56174600	56194151	183
chr6	52431312	52463106	184
chr5	44985296	45007219	185
chr9	97757591	97788569	186
chr20	43176219	43212265	187
chr4	15683463	15719329	188
chr16	86588335	86624071	189
chr10	104379124	104406841	190
chr15	39409632	39432676	191
chr1	230983779	231006912	192
chr1	201665047	201694520	193
chr6	72300493	72331698	194
chr4	54927186	54958570	195
chr16	73080023	73102987	196
chr20	1782617	1809237	197
chr12	46865573	46889383	198
chr9	35923079	35952604	199
chr10	93348257	93374654	200
chr1	21643095	21671929	201
chr2	220305847	220326414	202
chr4	47526667	47554521	203
chr6	169588551	169626121	204
chr2	161061505	161099265	205
chr12	56099132	56124239	206
chr12	48202389	48223434	207
chr2	208368361	208396715	208
chr8	23193136	23214963	209
chr10	92678590	92696138	210
chr1	198225378	198248471	211
chr2	55323595	55341145	212
chr11	73019048	73046099	213
chr7	37941204	37962314	214
chr11	10396062	10430826	215
chr1	2121005	2162256	216
chr9	133700545	133736674	217
chr11	61722777	61747428	218
chr1	17493587	17517755	219
chr2	205519371	205546363	220
chr5	172737379	172762324	221
chr2	85811150	85844217	222
chr1	25009620	25051792	223
chr10	62040977	62065726	224
chr2	208103091	208124864	225
chr4	169534270	169558966	226
chr4	123678696	123706116	227
chr5	163762086	163788096	228
chr3	141119371	141145924	229
chr2	106005882	106026840	230
chr1	198624752	198652089	231
chr3	106529664	106559990	232
chr1	170663368	170685226	233
chr11	12086917	12114177	234
chr9	112789468	112814846	235
chr7	129992089	130014391	236
chr2	113379654	113406164	237
chr1	246728814	246758015	238
chr9	683101	708318	239
chr18	43530456	43547243	240
chr9	118352623	118379563	241
chr6	85327541	85363294	242
chr1	17865759	17896939	243
chr5	119939868	119960772	244
chr8	120989711	121024115	245
chr2	204538946	204554507	246
chr15	67122160	67152478	247
chr2	161261398	161285027	248
chr16	55504437	55536448	249
chr11	7986259	8009898	250
chr8	123686051	123707464	251
chr2	234450521	234475820	252
chr16	85006063	85045836	253
chr3	8977019	9007626	254
chr4	129438247	129459773	255
chr1	153505924	153541053	256
chr22	28171901	28198706	257
chr2	36582001	36600797	258
chr12	104671569	104686035	259
chr8	145009857	145027874	260
chr3	11608795	11644765	261
chr2	67615761	67630105	262
chr4	144256665	144284256	263
chr2	29338054	29354495	264
chr17	38254369	38280861	265
chr9	18473258	18497381	266
chr17	74704797	74734900	267
chr19	13260626	13284442	268
chr1	240396887	240423978	269
chr9	33159069	33181942	270
chr1	86072341	86095195	271
chr18	3245531	3263749	272
chr17	76309879	76355939	273
chr7	43679380	43699931	274
chr3	123452806	123485561	275
chr2	190232157	190245983	276
chr4	120125748	120140909	277
chr4	79472808	79491975	278
chr20	17511610	17551989	279
chr9	97626826	97648217	280
chr11	103479745	103505622	281
chr19	39137764	39158103	282
chr6	169556959	169573771	283
chr17	7451820	7494617	284
chr1	162867745	162887727	285
chr2	47027990	47042189	286
chr13	45284509	45301527	287
chr11	29180706	29208491	288
chr2	238217843	238235023	289
chr12	12867321	12890616	290
chr6	72177793	72200936	291
chr2	219134051	219157696	292
chr2	158101658	158121383	293
chr1	201854532	201886660	294
chr11	116722332	116743265	295
chr6	44187079	44233005	296
chr13	45765854	45783688	297
chr8	25037036	25062245	298
chr2	85475573	85504924	299
chr1	153918121	153963774	300
chr10	17685322	17713656	301
chr2	192709538	192732771	302
chr18	56244795	56258838	303
chr1	39643985	39679618	304
chr9	37936924	37969980	305
chr19	17185692	17219650	306
chr11	10675803	10697309	307
chr9	124030378	124052463	308
chr20	49126301	49158592	309
chr11	121902208	121918216	310
chr20	3766104	3802287	311
chr4	177179607	177198700	312
chr3	197189775	197217952	313
chr2	217909965	217931527	314
chr1	93399611	93427969	315
chr11	63993087	64020285	316
chr10	104966886	105001785	317
chr17	4842387	4871735	318
chr9	14307493	14323835	319
chr2	172247372	172270054	320
chr16	75272824	75300306	321
chr2	109780507	109803065	322
chr2	190016950	190045234	323
chr2	43446387	43456101	324
chr1	162942407	162968855	325
chr1	170631189	170647486	326
chr1	225922922	225966701	327
chr22	18538572	18575507	328
chr3	134180766	134206140	329
chr1	36599355	36623349	330
chr11	111781682	111815935	331
chr1	16467060	16483301	332
chr15	37386014	37403021	333
chr11	14394328	14413047	334
chr1	243416200	243436158	335
chr1	86034636	86051807	336
chr11	46685611	46733697	337
chr19	43378490	43393788	338
chr6	131480721	131496879	339
chr11	86643271	86667470	340
chr4	77531932	77561173	341
chr6	132296398	132308019	342
chr2	180127494	180139977	343
chr9	132244522	132260526	344
chr5	121488038	121518936	345
chr2	238163445	238173966	346
chr2	30474816	30499089	347
chr4	54172270	54189495	348
chr3	183873308	183904839	349
chr2	224949076	224968101	350
chr8	124680976	124706461	351
chr22	38598351	38636258	352
chr22	30591285	30614539	353
chr17	8054788	8103519	354
chr1	23881667	23905565	355
chr21	30112770	30130642	356
chr18	20122037	20143778	357
chr15	74272304	74289657	358
chr19	47458581	47485616	359
chr4	88927349	88950829	360
chr1	16677346	16713519	361
chr17	26661827	26699511	362
chr6	52364139	52383468	363
chr10	91010965	91045170	364
chr2	192499530	192523181	365
chr20	32478143	32506283	366
chr7	130589333	130606811	367
chr16	32237587	32266054	368
chr12	76721632	76742767	369
chr1	67389804	67410412	370
chr4	44533766	44560147	371
chr8	99468434	99499206	372
chr1	78544912	78579940	373
chr6	121824921	121845562	374
chr1	100044933	100070004	375
chr1	64082101	64101066	376
chr2	204488229	204517134	377
chr1	201503642	201531932	378
chr2	69389195	69405843	379
chr3	42054810	42085602	380
chr2	47100184	47116165	381
chr11	121960044	121974078	382
chr10	15503482	15529914	383
chr2	109253474	109279395	384
chr10	89292370	89311008	385
chr17	42611196	42637952	386
chr17	7136873	7156440	387
chr5	53984212	54010690	388
chr22	37269960	37288340	389
chr2	75061448	75078189	390
chr1	202535111	202559134	391
chr15	40616498	40636599	392
chr1	1281156	1311388	393
chr5	149848080	149878310	394
chr17	40669933	40689125	395
chr15	99438680	99459374	396
chr4	184908397	184929803	397
chr2	223905856	223919347	398
chr14	75072958	75088916	399
chr2	74682295	74710838	400
chr1	156697765	156722443	401
chr19	39880851	39904934	402
chr7	5457328	5469725	403
chr2	216391890	216405940	404
chr3	156992743	157012990	405
chr2	28017979	28032599	406
chr11	128562549	128588154	407
chr6	26020747	26057599	408
chr11	8703761	8740841	409
chr2	70338949	70370756	410
chr7	40845117	40867627	411
chr3	32432912	32463454	412
chr2	188405794	188419276	413
chr5	131745816	131775850	414
chr2	202506992	202521004	415
chr17	75117014	75138354	416
chr10	63836541	63856163	417
chr3	66022504	66039269	418
chr3	8485587	8503738	419
chr8	128805883	128825755	420
chr3	191046788	191075379	421
chr9	73019851	73036573	422
chr4	139142871	139164469	423
chr2	112249544	112262270	424
chr13	43566155	43598377	425
chr11	47235538	47256898	426
chr8	22442761	22463474	427
chr2	36783563	36798196	428
chr2	228230633	228254357	429
chr8	120062740	120082688	430
chr2	43300456	43315726	431
chr1	94701131	94725916	432
chr21	47372899	47404122	433
chr7	25871646	25897018	434
chr18	56529992	56554880	435
chr3	142606381	142632597	436
chr7	17336644	17357878	437
chr4	42399791	42422991	438
chr3	99741728	99762961	439
chr6	151235190	151256047	440
chr2	189838387	189848996	441
chr11	65183895	65196035	442
chr12	1552780	1584983	443
chr21	47468711	47487105	444
chr15	48960367	48989311	445
chr12	50577865	50595405	446
chr2	102666951	102699328	447
chr2	47166498	47196158	448
chr2	224800987	224822968	449
chr19	6057182	6077715	450
chr2	45395812	45410385	451
chr2	43173798	43202797	452
chr10	17027904	17052138	453
chr3	81772611	81794725	454
chr4	73240339	73256913	455
chr1	154933484	154956348	456
chr2	192541367	192556778	457
chr20	10585726	10618336	458
chr12	13022778	13055714	459
chr21	30003588	30013145	460
chr11	64622754	64647112	461
chr10	60216436	60237718	462
chr3	194201595	194215755	463
chr3	124761298	124783256	464
chr16	29816175	29837734	465
chr9	91750809	91770735	466
chr5	73926899	73945128	467
chr15	99395833	99420510	468
chr13	114873448	114898598	469
chr4	147229133	147260142	470
chr10	33500841	33524195	471
chr3	119345230	119367548	472
chr2	26219245	26241632	473
chr11	123044576	123066750	474
chr2	27926247	27960516	475
chr2	224701646	224726718	476
chr13	103477204	103499800	477
chr19	11247832	11280216	478
chr2	183290706	183313612	479
chr8	74473969	74501348	480
chr2	85115877	85147652	481
chr2	235577819	235589266	482
chr2	46344295	46365362	483
chr1	149803106	149834101	484
chr5	139927318	139969435	485
chr9	132694407	132711211	486
chr2	241308685	241327970	487
chr4	120019723	120034989	488
chr1	207978548	208000442	489
chr2	159980454	159999019	490
chr11	14433014	14446740	491
chr20	43348342	43364273	492
chr7	24772286	24797955	493
chr10	29916967	29949032	494
chr14	93502487	93513558	495
chr18	20934594	20960031	496
chr14	103995001	104030025	497
chr1	203524139	203539284	498
chr4	55083584	55101014	499
chr5	153734910	153751237	500
chr1	68296430	68310481	501
chr12	56497660	56523023	502
chr11	96036579	96058949	503
chr2	33359793	33392627	504
chr5	150003765	150022732	505
chr17	38692410	38714746	506
chr2	220506974	220527696	507
chr6	143995265	144019380	508
chr2	12855513	12863646	509
chr2	42412836	42429316	510
chr9	89984755	89999040	511
chr15	96869940	96884369	512
chr4	100304028	100326759	513
chr2	159343694	159362282	514
chr2	48723347	48739197	515
chr4	177921939	177938916	516
chr8	119016428	119037504	517
chr17	67041540	67057875	518
chr3	99578188	99595612	519
chr2	54784679	54800827	520
chr2	235888347	235910172	521
chr5	56729481	56747805	522
chr11	7593191	7614563	523
chr19	12888648	12912713	524
chr2	19321081	19341169	525
chr2	28612628	28621431	526
chr7	22666388	22689150	527
chr11	9586705	9600052	528
chr15	66993751	67013462	529
chr3	151618962	151644289	530
chr1	6660575	6686073	531
chr10	102791643	102827621	532
chr11	6623727	6640610	533
chr19	40926674	40951088	534
chr14	50358674	50379187	535
chr2	218221165	218237788	536
chr1	211750072	211766377	537
chr2	121514134	121529813	538
chr10	54068317	54082375	539
chr5	172192293	172205675	540
chr14	77490964	77510275	541
chr11	118478417	118494698	542
chr17	57905640	57919571	543
chr15	78348395	78369786	544
chr22	41680690	41699339	545
chr11	28777467	28790132	546
chr5	78297349	78321409	547
chr1	171092272	171112543	548
chr15	81604628	81631442	549
chr20	35463958	35492468	550
chr2	159886277	159905623	551
chr2	220540342	220554785	552
chr1	162507234	162532899	553
chr19	16175150	16190650	554
chr3	29723860	29740128	555
chr2	191902632	191917010	556
chr5	147271666	147286507	557
chr15	67081714	67108960	558
chr9	130727633	130749920	559
chr19	56146378	56167433	560
chr22	36719064	36732230	561
chr19	1847791	1885250	562
chr10	81181719	81212605	563
chr14	69146929	69163281	564
chr11	12695074	12717328	565
chrX	13398765	13418289	566
chr13	47467888	47484912	567
chr4	159079034	159094581	568
chr6	140291461	140305006	569
chr6	72243650	72256574	570
chr15	38809177	38830836	571
chr18	3965139	3985462	572
chr1	223887782	223901797	573
chr2	218858434	218875361	574
chr4	159717821	159747282	575
chr11	95413441	95439280	576
chr18	14969269	14987531	577
chr9	101781642	101814740	578
chr4	170174415	170194067	579
chr15	67397171	67418683	580
chr21	29586748	29605803	581
chr1	168436272	168455280	582
chr19	13043725	13068304	583
chr1	32397791	32422591	584
chr5	125738063	125761162	585
chr12	105701371	105725012	586
chr17	27037666	27056020	587
chr12	76099394	76119194	588
chr17	46618616	46642136	589
chr11	120195771	120211329	590
chr10	13907685	13934171	591
chr4	7892185	7911660	592
chr11	46293928	46318339	593
chr3	187453764	187465004	594
chr12	7014067	7047123	595
chr19	45128271	45152711	596
chr2	64866769	64881918	597
chr2	112289500	112301376	598
chr5	145303658	145327157	599
chr2	112895541	112909666	600
chr5	149517564	149535911	601
chr17	17613845	17656357	602
chr4	158939873	158973708	603
chr2	37991440	38009217	604
chr1	94145842	94168891	605
chr12	94302058	94313581	606
chr12	109895824	109915878	607
chr14	54338787	54361797	608
chr1	64127557	64164700	609
chr11	62310025	62322642	610
chr15	101253402	101274946	611
chr1	246019904	246044928	612
chr1	157979631	157991836	613
chr7	17560235	17571537	614
chr22	30016018	30029760	615
chr2	230309023	230320771	616
chr16	67184467	67227250	617
chr2	1632605	1659258	618
chr8	48423535	48438919	619
chr5	81627746	81652895	620
chr7	22757074	22770665	621
chr2	30516935	30529435	622
chr8	129519974	129536858	623
chr11	131923876	131943794	624
chr17	7738101	7761758	625
chr2	224589303	224609369	626
chr11	62413067	62446875	627
chr15	65133017	65150517	628
chr1	198082194	198094100	629
chr7	20326547	20349946	630
chr19	18385013	18416188	631
chr4	115191862	115203777	632
chr21	35013624	35033223	633
chr7	135429291	135447664	634
chr2	201261886	201273631	635
chr11	28853574	28861638	636
chr3	169939951	169952023	637
chr16	20910343	20925584	638
chr16	65801769	65818362	639
chr1	160874237	160886253	640
chr2	8816623	8825928	641
chr7	35286102	35298030	642
chr4	159223179	159239103	643
chr11	86510783	86528108	644
chr1	155212485	155243864	645
chr22	46067180	46085746	646
chr11	65324736	65345307	647
chr2	216294928	216304010	648
chr6	139691175	139705971	649
chr17	2296354	2311176	650
chr22	37941500	37958878	651
chr15	28982048	29000641	652
chr2	69518281	69537388	653
chr10	33541504	33566514	654
chr1	36838301	36863427	655
chr1	205253339	205272106	656
chr15	68817515	68836283	657
chr6	36390555	36411996	658
chr2	27578995	27604109	659
chr12	104609641	104621618	660
chr15	63330814	63341195	661
chr12	76576243	76595846	662
chr2	72972231	72993499	663
chr8	38758351	38796116	664
chr19	47600473	47617402	665
chr1	236134490	236149162	666
chr4	87840557	87857095	667
chr12	79802185	79820769	668
chr3	187980242	187989603	669
chr1	17452547	17468108	670
chr2	45464192	45484433	671
chr7	41734497	41745862	672
chr11	117087300	117104113	673
chr2	183445559	183459978	674
chr2	47401170	47419228	675
chr19	6090913	6110334	676
chr1	163038404	163056208	677
chr15	34330009	34349843	678
chr1	8467404	8484315	679
chr9	13264565	13279608	680
chr1	94787262	94801334	681
chr2	228011491	228029305	682
chr7	6291649	6323988	683
chr3	13577885	13591901	684
chr6	167030512	167042148	685
chr4	17060505	17083469	686
chr22	24855783	24871137	687
chr4	77356354	77381945	688
chr8	93059679	93074725	689
chr11	65624167	65640927	690
chr2	134571015	134578832	691
chr16	4349556	4378279	692
chr2	28177111	28185339	693
chr1	115676109	115686073	694
chr17	32574935	32583910	695
chr10	4805722	4822962	696
chr2	163097293	163113901	697
chr19	45244217	45258260	698
chr3	157071853	157082665	699
chr11	122988809	123008924	700
chr10	78914594	78925581	701
chr6	26195278	26225120	702
chr18	3903835	3924952	703
chr15	40200887	40227250	704
chr1	32165982	32181205	705
chr12	47051767	47062450	706
chr11	86446407	86455525	707
chr9	21675734	21688819	708
chr1	51425396	51444856	709
chr15	49912029	49922600	710
chr17	8514187	8535110	711
chr4	120430268	120448848	712
chr6	117803997	117829289	713
chr9	435415	451499	714
chr2	74607036	74619598	715
chr15	67040384	67059085	716
chr3	16095277	16110421	717
chr2	42274664	42292345	718
chr10	77155094	77169747	719
chr4	140163351	140178562	720
chr22	25365850	25389787	721
chr2	65083964	65104189	722
chr15	66936531	66955166	723
chr13	33846927	33860584	724
chr16	30064129	30088562	725
chr14	75033486	75046502	726
chr11	307746	321710	727
chr1	180967467	181003761	728
chr9	80321888	80335743	729
chr2	85185002	85200103	730
chr7	93925455	93944429	731
chr17	79476209	79484906	732
chr6	3910729	3929392	733
chr6	52280602	52290944	734
chr6	134081680	134100241	735
chr12	46947875	46957404	736
chr15	33141689	33150601	737
chr7	104649684	104658248	738
chr11	65134029	65158468	739
chr17	56013243	56033628	740
chr8	103918186	103937611	741
chr4	54051747	54065951	742
chr1	151030486	151043557	743
chr1	38455026	38479193	744
chr2	12956968	12965297	745
chrX	13436281	13452733	746
chr21	36252864	36263048	747
chr12	13130901	13154752	748
chr3	87030861	87040239	749
chr14	52005766	52021915	750
chr7	94021056	94030687	751
chr12	79939917	79953251	752
chr3	141079402	141089051	753
chr14	105143974	105164299	754
chr4	107276710	107292030	755
chr16	31453949	31484183	756
chr5	167060197	167080836	757
chr7	47821884	47836086	758
chr1	98366430	98386433	759
chr3	194908374	194932161	760
chr1	249114852	249133524	761
chr13	44440463	44455296	762
chr5	52541593	52559181	763
chr7	32194130	32205163	764
chr13	45899906	45916421	765
chr12	52580166	52592981	766
chr1	41432954	41451127	767
chr6	169469179	169488403	768
chr5	172323533	172338872	769
chr4	159454914	159464475	770
chr15	72518989	72530769	771
chr11	103570044	103586399	772
chr2	218555313	218579045	773
chr6	52403095	52417336	774
chr9	80071381	80092765	775
chr12	76652682	76672172	776
chr12	122237087	122250285	777
chr6	126261084	126279573	778
chr21	17935947	17961304	779
chr5	52774438	52787490	780
chr2	238186644	238202137	781
chr2	39731503	39751891	782
chr5	83209672	83223343	783
chr8	90894089	90916557	784
chr7	107634636	107655456	785
chr7	48122868	48137732	786
chr8	118615290	118633915	787
chr10	43891705	43916929	788
chr6	138076515	138098371	789
chr3	170999014	171024470	790
chr8	119448541	119457273	791
chr9	110032268	110047835	792
chr5	73111124	73122716	793
chr5	6703861	6733231	794
chr12	71038694	71056173	795
chr1	219468527	219478318	796
chr2	33431980	33442154	797
chr19	54510547	54539617	798
chr1	150228165	150266701	799
chr17	41797832	41823204	800
chr5	83673416	83681498	801
chr18	3593181	3606282	802
chr21	36574538	36592619	803
chr12	50633312	50643800	804
chr3	192597195	192619688	805
chr21	33783573	33800914	806
chr17	30064981	30076801	807
chr9	36090674	36109521	808
chr2	169848957	169869555	809
chr1	45265221	45277342	810
chr10	69832888	69855480	811
chr12	63078277	63098395	812
chr1	186062322	186073885	813
chr2	112812982	112834109	814
chr2	219260977	219272119	815
chr5	142915242	142937051	816
chr11	118964594	118993116	817
chr12	95594162	95613085	818
chr9	80201372	80221895	819
chr1	240963952	240974452	820
chr10	33243041	33252681	821
chr16	11874634	11892339	822
chr9	100977654	100995863	823
chr1	87793581	87803397	824
chr3	194241236	194261824	825
chr10	134121747	134146520	826
chr9	97561817	97585838	827
chr8	118915482	118935381	828
chr15	93344227	93354899	829
chr2	66660036	66668407	830
chr22	36857882	36877950	831
chr1	155945423	155958975	832
chr18	57382042	57393653	833
chr14	23125862	23141201	834
chr2	43149645	43157212	835
chr3	32000945	32023433	836
chr18	9612569	9629673	837
chr2	55381739	55396132	838
chr15	67333829	67344136	839
chr1	236071685	236083927	840
chr6	52908101	52931462	841
chr2	19157242	19173561	842
chr1	113065894	113087956	843
chr2	13054740	13062603	844
chr1	115838488	115858000	845
chr15	74331091	74345332	846
chr3	125924713	125936233	847
chr19	46269910	46295839	848
chr20	52200058	52212188	849
chr3	157147339	157164926	850
chr12	109114777	109126373	851
chr4	177702435	177716190	852
chr2	161150708	161166363	853
chr13	49925671	49948352	854
chr7	101543077	101568063	855
chr1	61542752	61560510	856
chr2	11514125	11534773	857
chr14	50318350	50335525	858
chr1	225837544	225846444	859
chr10	32215858	32237231	860
chr3	171088989	171103210	861
chr17	79360468	79375573	862
chr8	38853190	38863250	863
chr6	8063847	8086040	864
chr2	189630312	189653173	865
chr9	21575234	21592504	866
chr4	38664364	38675822	867
chr12	13349760	13362457	868
chr6	37207370	37226120	869
chr22	43390949	43411060	870
chr19	59054826	59071381	871
chr10	80826650	80842249	872
chr3	52000192	52029745	873
chr19	45089523	45107514	874
chr12	120666056	120676235	875
chr2	220070889	220095372	876
chr8	145132862	145160329	877
chr2	109204436	109215215	878
chr2	231273493	231283631	879
chr5	72921291	72937117	880
chr11	18333146	18344715	881
chr11	62358475	62389361	882
chr1	200378717	200399507	883
chr1	56182821	56193706	884
chr3	49043861	49067543	885
chr2	75101700	75122170	886
chr5	172878256	172885249	887
chr8	49311242	49322865	888
chr14	69255438	69262770	889
chr20	7702750	7725788	890
chr8	134569067	134585664	891
chr3	139017649	139032198	892
chr6	22877696	22893315	893
chr2	85998827	86023387	894
chr1	68144682	68154492	895
chr1	240501015	240515355	896
chr17	38599002	38615177	897
chr3	164167536	164178915	898
chr1	65885576	65897555	899
chr10	73724228	73741731	900
chr6	132272927	132282058	901
chr15	71339918	71353996	902
chr3	169375999	169387013	903
chr5	142776428	142785466	904
chr6	122137833	122149679	905
chr1	61622660	61650834	906
chr10	4703811	4720280	907
chr1	28559169	28587644	908
chr18	14825773	14841683	909
chr1	201458684	201481631	910
chr1	87238913	87255092	911
chr7	134414215	134429525	912
chr10	52750652	52762287	913
chr12	57463460	57484215	914
chr2	201468356	201483424	915
chr14	62214789	62230383	916
chr2	38401017	38415826	917
chr9	122711701	122726604	918
chr2	238127098	238137245	919
chr1	55894318	55911765	920
chr22	22291340	22307066	921
chr8	25094622	25119556	922
chr14	52535933	52548406	923
chr2	190514217	190540132	924
chr6	57122205	57133300	925
chr8	13208498	13225670	926
chr6	36318949	36338238	927
chr12	76414278	76426302	928
chr15	63305245	63317036	929
chr1	159879765	159895708	930
chr7	129465359	129486579	931
chr17	42172798	42201807	932
chr7	22893971	22907372	933
chr17	46100958	46127704	934
chr2	190793809	190802298	935
chr13	31189540	31199426	936
chr2	96098686	96109085	937
chr7	84348398	84359936	938
chr6	134740743	134758344	939
chr1	183236646	183249718	940
chr2	232570928	232581369	941
chr2	96335023	96353201	942
chr12	65004487	65022230	943
chr6	122010065	122019634	944
chr22	31556041	31574363	945
chr16	88834166	88852065	946
chr18	46354188	46377630	947
chr8	105677849	105690551	948
chr10	21808630	21824450	949
chr5	15009054	15022662	950
chr4	122705482	122723315	951
chr11	65768580	65790303	952
chr4	95465959	95483437	953
chr18	45996707	46016704	954
chr5	148825232	148834144	955
chr3	45194248	45221404	956
chr20	35090019	35104554	957
chr17	64536528	64546710	958
chr6	34191509	34217379	959
chr7	55188959	55202514	960
chr1	54196736	54206529	961
chr19	29450175	29458818	962
chr5	178691577	178703902	963
chr2	38976892	39005762	964
chr12	96183095	96201232	965
chr1	200335602	200350040	966
chr3	177061835	177079049	967
chr2	70312714	70323044	968
chr11	8828820	8854705	969
chr5	148928848	148943989	970
chr15	60684489	60692699	971
chr4	147162387	147178055	972
chr3	111577539	111585490	973
chr1	158969061	158985984	974
chr7	121169619	121187474	975
chr2	96864758	96875500	976
chr2	73334122	73341679	977
chr8	42149026	42159745	978
chr1	25558600	25584333	979
chr17	41471283	41495644	980
chr15	63568945	63585047	981
chr22	46392543	46410497	982
chr17	41131711	41151469	983
chr2	19547263	19563351	984
chr5	77814027	77827470	985
chr14	55568523	55597248	986
chr8	48569629	48582751	987
chr1	64676326	64690306	988
chr2	172377995	172388717	989
chr6	33738014	33756839	990
chr2	219081969	219094683	991
chr6	86157886	86174531	992
chr7	32147982	32158360	993
chr7	73294083	73314800	994
chr15	44372849	44395298	995
chr22	18506528	18520938	996
chr4	86699541	86709296	997
chr9	4293971	4307757	998
chr15	50139493	50150695	999
chr10	114818315	114847113	1000
chr17	17824226	17846786	1001
chr14	74207832	74226721	1002
chr2	41824775	41838784	1003
chr1	68212637	68232591	1004
chr12	27333626	27347871	1005
chr5	179231991	179249283	1006
chr17	72744872	72773487	1007
chr12	76212866	76226421	1008
chr15	23193999	23209271	1009
chr6	17924025	17933593	1010
chr12	57022266	57040420	1011
chr3	5014767	5029178	1012
chr5	140887087	140902464	1013
chr10	54201793	54212387	1014
chr1	201419763	201438253	1015
chr9	37405828	37424155	1016
chr9	80637151	80647839	1017
chr8	16605951	16621964	1018
chr17	1933518	1959618	1019
chr10	103874046	103893814	1020
chr5	144737347	144744564	1021
chr1	8718353	8731811	1022
chr1	59220383	59231618	1023
chr10	3133479	3150637	1024
chr6	126101796	126115267	1025
chr14	69405005	69419104	1026
chr11	75268560	75276064	1027
chr5	52083424	52106510	1028
chr11	10314750	10329260	1029
chr3	124595358	124606536	1030
chr19	43524483	43536456	1031
chr11	47573591	47601373	1032
chr9	118913635	118920653	1033
chr6	16759163	16770637	1034
chr12	13246483	13255735	1035
chr9	140082401	140101268	1036
chr8	141727627	141737396	1037
chr7	852150	872458	1038
chr14	52064364	52071678	1039
chr10	106087090	106099714	1040
chr20	39942985	39969900	1041
chr7	55131835	55154654	1042
chr12	47407987	47418162	1043
chr15	68644068	68658976	1044
chr19	4058173	4078458	1045
chr9	35726215	35733345	1046
chr5	14142595	14157629	1047
chr15	39283063	39290328	1048
chr1	53642038	53664120	1049
chr2	197455513	197467321	1050
chr2	96298465	96308789	1051
chr5	14183459	14191514	1052
chr4	178026513	178042648	1053
chr1	40501984	40516074	1054
chr20	48763307	48789573	1055
chr15	89630938	89648345	1056
chr19	43434156	43440498	1057
chr11	35546436	35564560	1058
chr4	159290459	159298567	1059
chr2	178029044	178037499	1060
chr3	46024727	46037625	1061
chr2	54682759	54698082	1062
chr2	9694603	9706304	1063
chr4	120647144	120657274	1064
chr17	37024250	37037073	1065
chr4	124317524	124324357	1066
chr3	195619370	195636356	1067
chr2	65658125	65665121	1068
chr2	64067581	64077921	1069
chr2	189950748	189959036	1070
chr9	110495441	110514307	1071
chr3	188296320	188314331	1072
chr10	79264171	79284910	1073
chr1	77974684	77981820	1074
chr16	65151262	65159912	1075
chr14	30659092	30666154	1076
chr6	3797455	3809589	1077
chr11	33710349	33723262	1078
chr12	15780552	15790344	1079
chr7	130789498	130796195	1080
chr9	113193631	113207214	1081
chr1	27881992	27902492	1082
chr12	53612045	53626687	1083
chr8	99335134	99342008	1084
chr14	77413154	77428822	1085
