# Supplementary material for: Genome-wide chromatin contacts of super-enhancer-associated lncRNA identify LINC01013 as a regulator of fibrosis in the aortic valve
Source: PLoS Genet. 2022 Jan 18;18(1):e1010010. doi: 10.1371/journal.pgen.1010010 (PMC8797204; doi:10.1371/journal.pgen.1010010)
Supplement: S2 Table — (XLSX) [file pgen.1010010.s006.xlsx]

## Sheet: Feuil1
Super-enhancers identified in VICs with the HOMER algorithm.
Chromosome	Start	End
chr1	201664917	201762289
chr1	145087225	145140124
chr1	170630716	170704642
chr1	94694787	94801477
chr1	21587706	21671976
chr1	53570840	53613319
chr1	115707897	115763224
chr1	234721060	234768086
chr1	24986562	25074771
chr1	115825708	115880926
chr1	39845619	39878074
chr1	59590441	59623155
chr1	85779029	85810567
chr1	150500998	150552943
chr1	219468317	219521809
chr1	156066068	156100749
chr1	234613746	234671734
chr1	235090972	235133909
chr1	22236253	22270188
chr1	162817855	162849523
chr1	198224975	198264065
chr1	86010467	86052030
chr1	230983709	231013656
chr1	162867524	162908400
chr1	17482292	17519070
chr1	218632805	218673589
chr1	198623877	198655428
chr1	157963283	157992886
chr1	240953649	240995399
chr1	67389616	67420404
chr1	2121062	2163356
chr1	205253177	205294607
chr1	198057587	198097690
chr1	163005857	163056421
chr1	240395624	240426764
chr1	109911004	109941169
chr1	153505343	153545576
chr1	78524808	78580199
chr1	201500437	201535844
chr1	39639027	39680533
chr1	246728665	246758116
chr1	16677265	16723868
chr1	86071959	86095815
chr1	36599288	36628590
chr1	17865738	17897134
chr1	23880739	23912706
chr1	52082695	52132767
chr1	201854457	201888175
chr1	243410446	243436365
chr1	93395429	93428104
chr1	68187636	68233513
chr1	153917924	153964301
chr1	16465522	16483334
chr1	202535041	202569233
chr1	156695316	156722546
chr1	8454290	8484489
chr1	27863719	27902626
chr1	162942254	162968983
chr1	154928111	154956595
chr1	225922713	225966538
chr1	203520475	203539508
chr1	64081996	64101165
chr1	100044862	100070165
chr1	94145685	94187838
chr1	223886035	223903909
chr1	240493371	240520072
chr1	160871254	160887668
chr1	41432923	41469259
chr1	151020195	151043420
chr1	211747887	211766544
chr1	8064089	8108023
chr1	68025017	68056846
chr1	207978530	208000592
chr1	3446015	3473829
chr1	236134167	236154395
chr1	68296630	68310597
chr1	36834059	36863747
chr1	224003051	224034951
chr1	53641764	53686628
chr1	51424412	51446462
chr1	180966486	181010738
chr1	98360704	98386597
chr1	6660539	6686214
chr1	171092118	171112691
chr1	168435745	168455612
chr1	32396595	32422823
chr1	155938937	155959113
chr1	218518742	218548465
chr1	45265113	45285006
chr1	162507028	162533001
chr1	95387824	95413840
chr1	93249379	93274862
chr1	155211415	155247711
chr1	200378270	200406852
chr1	115675902	115687184
chr1	144927757	144942090
chr1	186060509	186075114
chr10	63752598	63857763
chr10	50727096	50792715
chr10	63983510	64040033
chr10	71077587	71154373
chr10	33500652	33581615
chr10	31262194	31324528
chr10	10823196	10873829
chr10	14424463	14458172
chr10	17240987	17275281
chr10	92670557	92705870
chr10	95216146	95242353
chr10	45445721	45497728
chr10	60192531	60237986
chr10	80888541	80921299
chr10	104951595	105001893
chr10	111724812	111769107
chr10	104378964	104408873
chr10	93348061	93377573
chr10	62040748	62065852
chr10	17684968	17718111
chr10	76941278	76995810
chr10	29915319	29958832
chr10	15502515	15530323
chr10	91010798	91045172
chr10	75633758	75684203
chr10	89292276	89311112
chr10	90731703	90762090
chr10	104503733	104543741
chr10	17027580	17052248
chr10	121410196	121447454
chr10	60391053	60425990
chr10	81181639	81214091
chr10	79260872	79291747
chr10	13907646	13936759
chr10	54068365	54082704
chr10	102791544	102827786
chr10	33268874	33297905
chr10	30712110	30746397
chr10	69831729	69857688
chr10	33230506	33252887
chr10	101435751	101470089
chr10	35735291	35760415
chr11	121997194	122091029
chr11	12160350	12261758
chr11	29286064	29359306
chr11	65238503	65278405
chr11	65655117	65688949
chr11	795909	847338
chr11	86429702	86473938
chr11	12064334	12114275
chr11	121933775	121975729
chr11	65183563	65222655
chr11	114151572	114193576
chr11	87131257	87157371
chr11	10387919	10431325
chr11	62306295	62343053
chr11	96036436	96076424
chr11	118779569	118800810
chr11	46670426	46737070
chr11	116706029	116743431
chr11	61716741	61747042
chr11	8692305	8755088
chr11	35160075	35202308
chr11	73018036	73046301
chr11	14379651	14413124
chr11	103472351	103505737
chr11	95922092	95991838
chr11	121894139	121918410
chr11	123029160	123066888
chr11	7986193	8009793
chr11	69063902	69089436
chr11	29181315	29208345
chr11	111781140	111815951
chr11	10676667	10697603
chr11	86642848	86667625
chr11	63993326	64020373
chr11	14427401	14447734
chr11	128366795	128400704
chr11	118478424	118505995
chr11	7593090	7622387
chr11	128562474	128588324
chr11	47235374	47257095
chr11	11994156	12030519
chr11	111602146	111638352
chr11	28841411	28862931
chr11	131921809	131945802
chr11	62413107	62456929
chr11	9586506	9601114
chr11	64851501	64902600
chr11	64622718	64647242
chr11	46293867	46321374
chr11	86510612	86530704
chr11	28777411	28790470
chr11	9773957	9798358
chr11	6623481	6640730
chr11	12694896	12717510
chr11	122207033	122239138
chr11	65323600	65345870
chr11	27227468	27256493
chr11	18333028	18352392
chr11	117087068	117105337
chr11	118955440	118993274
chr11	103567100	103586943
chr11	12419030	12456163
chr11	120195721	120211441
chr12	65991682	66068527
chr12	109188206	109253389
chr12	46757980	46803503
chr12	12932731	12999225
chr12	52580066	52645511
chr12	46845998	46890747
chr12	12867239	12914316
chr12	104657346	104708041
chr12	50575693	50618310
chr12	6641159	6678033
chr12	48193167	48223512
chr12	56098937	56137585
chr12	46338307	46386668
chr12	57504080	57547364
chr12	63077677	63125131
chr12	93753194	93810287
chr12	76495651	76544699
chr12	125390846	125425041
chr12	47050898	47071433
chr12	94170199	94220520
chr12	76721356	76742912
chr12	76636110	76672344
chr12	6305179	6339889
chr12	1552627	1585789
chr12	106468787	106508536
chr12	2366514	2394386
chr12	95594017	95625019
chr12	56497096	56523479
chr12	13022558	13055835
chr12	79796684	79821085
chr12	7013963	7053841
chr12	122232520	122251088
chr12	32685412	32722602
chr12	13349128	13376272
chr12	76098676	76119703
chr12	50631071	50649264
chr12	104609107	104622674
chr12	79937733	79954653
chr12	13127965	13154828
chr12	105701306	105725419
chr12	76205829	76226536
chr12	58225382	58263010
chr12	109895720	109916078
chr13	97846378	97932861
chr13	33802472	33865283
chr13	44378255	44425648
chr13	76192067	76218274
chr13	45765587	45794934
chr13	45280821	45309304
chr13	110958069	111001267
chr13	31438443	31482597
chr13	103477031	103506268
chr13	43554863	43598418
chr13	34727213	34755145
chr13	32454601	32484179
chr13	114590625	114607433
chr13	47467878	47485222
chr13	114866647	114898283
chr14	61991606	62069198
chr14	75033331	75089020
chr14	52063952	52125450
chr14	32882770	32950641
chr14	50437670	50470692
chr14	23281907	23322414
chr14	69504950	69561987
chr14	72153639	72200075
chr14	71935004	71966026
chr14	63640592	63673867
chr14	69241749	69263448
chr14	69391236	69426518
chr14	93499113	93514676
chr14	62197880	62230444
chr14	69142055	69163618
chr14	103994718	104030234
chr14	77490681	77510477
chr14	50358620	50379163
chr14	23117496	23141398
chr14	71822793	71849836
chr14	54337744	54361795
chr15	80746538	80846852
chr15	39524396	39615160
chr15	63381145	63450325
chr15	66990953	67066817
chr15	99395230	99459434
chr15	39134351	39191208
chr15	93412795	93474032
chr15	63305064	63354042
chr15	39448528	39496368
chr15	48928593	48989840
chr15	75912637	75965900
chr15	74214250	74250139
chr15	71053594	71104120
chr15	49713935	49745942
chr15	37368342	37404037
chr15	60651676	60699468
chr15	40168759	40231568
chr15	39409612	39434062
chr15	33204883	33249525
chr15	67122015	67154951
chr15	74272218	74303926
chr15	96865243	96898414
chr15	78343706	78379012
chr15	38809015	38840481
chr15	33131387	33150708
chr15	67390877	67421056
chr15	93343385	93377199
chr15	40616659	40637324
chr15	63503347	63543409
chr15	49911861	49936808
chr15	101707541	101750733
chr15	42782251	42804390
chr15	44358239	44395604
chr15	71335857	71354165
chr15	72514519	72530811
chr15	67081572	67109047
chr15	82414756	82439893
chr15	81604541	81630900
chr15	68817434	68836835
chr16	73077458	73103609
chr16	86588274	86624846
chr16	55504256	55543482
chr16	85006287	85045956
chr16	75272635	75300417
chr16	65344608	65373344
chr16	24988444	25027195
chr16	29815966	29839096
chr16	65801765	65821204
chr16	16068307	16099839
chr16	2057347	2098494
chr16	4344028	4378530
chr17	62649450	62745063
chr17	48250208	48300413
chr17	57830886	57888445
chr17	43200721	43251132
chr17	75082821	75142490
chr17	55926561	55992497
chr17	29876026	29925880
chr17	48103997	48144584
chr17	17584764	17656431
chr17	5388185	5432539
chr17	74685031	74734976
chr17	17804675	17876644
chr17	38254265	38280895
chr17	76309808	76356218
chr17	41131686	41177234
chr17	7451780	7494773
chr17	38469555	38502208
chr17	75362110	75407276
chr17	38688979	38716504
chr17	41465406	41509678
chr17	37008690	37039377
chr17	26661639	26699629
chr17	40669777	40689283
chr17	57903005	57922532
chr17	42611161	42638231
chr17	7136945	7156536
chr17	67041287	67059226
chr17	62278804	62319177
chr17	41791184	41827575
chr17	4842257	4857545
chr17	57434189	57459878
chr17	30064485	30082526
chr17	75300029	75328141
chr17	32574775	32586195
chr17	79476122	79486615
chr17	7737984	7762422
chr17	46618522	46642204
chr17	4104283	4136332
chr17	27037906	27056156
chr18	55438926	55516667
chr18	19744135	19786974
chr18	46448769	46484300
chr18	43324500	43387548
chr18	56239775	56273107
chr18	43528708	43547416
chr18	56527013	56559991
chr18	3245431	3263989
chr18	3964794	3996655
chr18	9612466	9645039
chr18	20121594	20144577
chr18	20932225	20960229
chr18	3445837	3466800
chr19	13105858	13175371
chr19	47352460	47485681
chr19	43581184	43633132
chr19	6048279	6110449
chr19	39138403	39180429
chr19	17185501	17255694
chr19	1236607	1276519
chr19	42745344	42789204
chr19	13947120	13977006
chr19	43684445	43712896
chr19	13260517	13284521
chr19	47600448	47646773
chr19	43378157	43402675
chr19	39880966	39905077
chr19	59054778	59087759
chr19	56135730	56167634
chr19	12885946	12912832
chr19	11247702	11280417
chr19	43421740	43446677
chr19	48083933	48117354
chr19	45125980	45152904
chr19	38734196	38770432
chr19	40926542	40951100
chr19	16174998	16190678
chr19	45972693	46013417
chr19	43485556	43508504
chr19	1847785	1885348
chr19	13043570	13068490
chr19	46269854	46313394
chr19	50353967	50382220
chr2	9302305	9405824
chr2	56068843	56151683
chr2	47026208	47116429
chr2	197131319	197206674
chr2	191699358	191814218
chr2	36659327	36753711
chr2	151408921	151501606
chr2	64956954	65068526
chr2	238153064	238239136
chr2	161061257	161183670
chr2	74755600	74815343
chr2	228718416	228756417
chr2	218752808	218818472
chr2	113032175	113080541
chr2	85962942	86039398
chr2	47260251	47318856
chr2	72783464	72811376
chr2	161216245	161285849
chr2	201979865	202023045
chr2	204645659	204680857
chr2	38290903	38345235
chr2	216545512	216601945
chr2	217398053	217426529
chr2	208528571	208598458
chr2	232025562	232071316
chr2	190229152	190277820
chr2	216616389	216674381
chr2	46859871	46933949
chr2	207981314	208053212
chr2	46344570	46427665
chr2	39694427	39761216
chr2	72971373	73056226
chr2	238571795	238627613
chr2	46524854	46567834
chr2	159924478	159967863
chr2	211990953	212023302
chr2	151369659	151395742
chr2	191873907	191917963
chr2	42396616	42451869
chr2	216255061	216304234
chr2	239331834	239352233
chr2	145254176	145282785
chr2	30453705	30499506
chr2	26187301	26242581
chr2	235329780	235362564
chr2	69365133	69405578
chr2	218516498	218579365
chr2	151323009	151353607
chr2	192476229	192522827
chr2	224933774	224977099
chr2	159337689	159396486
chr2	47166205	47217521
chr2	234598163	234621181
chr2	208368556	208415340
chr2	56211200	56237301
chr2	102720476	102782790
chr2	189950802	189997073
chr2	220295223	220334662
chr2	105996653	106026857
chr2	1720487	1760630
chr2	170654970	170686846
chr2	162926055	162951643
chr2	56173222	56194405
chr2	205509622	205551987
chr2	12927675	12965750
chr2	163068552	163118212
chr2	208098917	208125326
chr2	55321271	55341340
chr2	235577771	235603919
chr2	204535188	204554647
chr2	36581401	36603652
chr2	178103399	178140722
chr2	158091373	158122235
chr2	219123215	219157724
chr2	85811058	85844359
chr2	172246530	172274307
chr2	113379543	113406795
chr2	54782361	54817046
chr2	43300869	43337772
chr2	85468054	85505117
chr2	29336757	29354069
chr2	189834746	189852550
chr2	36773162	36798317
chr2	234450324	234475563
chr2	238105375	238139210
chr2	67615714	67630102
chr2	13052560	13072159
chr2	192708756	192732873
chr2	190014547	190045175
chr2	223904917	223927881
chr2	224797592	224824843
chr2	28610216	28631788
chr2	47384164	47420244
chr2	235883011	235910293
chr2	43446197	43456210
chr2	217909933	217931642
chr2	202506895	202524230
chr2	95980486	96025747
chr2	109780378	109803148
chr2	121513956	121538002
chr2	45395729	45417621
chr2	28017882	28034064
chr2	180127387	180140136
chr2	121668740	121697349
chr2	75061577	75083934
chr2	159886301	159911207
chr2	134512238	134553140
chr2	65582338	65624943
chr2	70335441	70370872
chr2	43173693	43214925
chr2	12855475	12867206
chr2	204488126	204517552
chr2	230295564	230321030
chr2	48722954	48743230
chr2	18781075	18813188
chr2	192231593	192268858
chr2	190626836	190664971
chr2	183289258	183313858
chr2	190413275	190446389
chr2	216391696	216405987
chr2	192541010	192558257
chr2	188405717	188419467
chr2	19314563	19342753
chr2	74682135	74710997
chr2	9425232	9452830
chr2	28169911	28185938
chr2	39637497	39666516
chr2	239755384	239778117
chr2	228230564	228254769
chr2	216690725	216720190
chr2	102666674	102701622
chr2	33358824	33394107
chr2	110852738	110884281
chr2	204297420	204342040
chr2	30513059	30529605
chr2	218125087	218153962
chr2	101349039	101384556
chr2	33431849	33452920
chr2	54681802	54710481
chr2	159980266	160000620
chr2	37989621	38009417
chr2	43684056	43713927
chr2	121297121	121325985
chr2	102352847	102385385
chr2	112807632	112836784
chr2	241308493	241328042
chr2	224701934	224727064
chr2	27926078	27960666
chr2	201261351	201276364
chr2	83391823	83424148
chr2	45459958	45484551
chr2	64866623	64883286
chr2	218220821	218237922
chr2	85115941	85147634
chr2	109192172	109215170
chr2	183445374	183463153
chr2	1632240	1661123
chr2	220507886	220528080
chr2	220541322	220555842
chr2	85172346	85200107
chr2	134570264	134579351
chr2	197451229	197473371
chr2	9692472	9715047
chr2	169066933	169112068
chr2	197090165	197116715
chr2	65081503	65104267
chr2	69222250	69247700
chr2	190499217	190540349
chr2	242604306	242642782
chr2	69517587	69537616
chr2	218858478	218875396
chr2	43148310	43159608
chr20	45932489	45990339
chr20	48168289	48227775
chr20	30282783	30358621
chr20	43176159	43239246
chr20	43318229	43376953
chr20	1782491	1811432
chr20	48901150	48938962
chr20	3747902	3802424
chr20	10571833	10618542
chr20	17511466	17553583
chr20	49126085	49161034
chr20	52518914	52566638
chr20	32477931	32506440
chr20	36815477	36848719
chr20	35463830	35492585
chr21	43031903	43085988
chr21	29987243	30029827
chr21	29791077	29827915
chr21	30112507	30131238
chr21	47370959	47404826
chr21	47464827	47499360
chr21	29586408	29613482
chr21	30534909	30568099
chr21	35013632	35035765
chr21	36561538	36592752
chr22	46390971	46512445
chr22	36719203	36767350
chr22	18506347	18561417
chr22	29999674	30032840
chr22	28171687	28198904
chr22	30587078	30614622
chr22	36835429	36878033
chr22	37269911	37289432
chr22	38598312	38636336
chr22	24855651	24883489
chr22	46067120	46089351
chr22	41677192	41699484
chr3	177441663	177556863
chr3	27562660	27700386
chr3	134027557	134094215
chr3	170406664	170486638
chr3	112337583	112416233
chr3	194241166	194315929
chr3	112051159	112116549
chr3	106430940	106486308
chr3	124479644	124580407
chr3	178038684	178112315
chr3	156463425	156544923
chr3	123406211	123507988
chr3	112480398	112533951
chr3	141108432	141176607
chr3	149254470	149339666
chr3	124823584	124877606
chr3	42054300	42114093
chr3	132310830	132361066
chr3	106528333	106582411
chr3	156992534	157033549
chr3	8888539	8942229
chr3	194175841	194226670
chr3	11599217	11652176
chr3	149160565	149198378
chr3	45162658	45225481
chr3	171088523	171139264
chr3	46579742	46608447
chr3	120136523	120170603
chr3	81773722	81810850
chr3	8976934	9007731
chr3	197183256	197218301
chr3	149088550	149126271
chr3	124758828	124791842
chr3	8483990	8504971
chr3	134179500	134206256
chr3	170975946	171024543
chr3	142597834	142633211
chr3	177161042	177201717
chr3	183873266	183904943
chr3	186901275	186930459
chr3	32432747	32465448
chr3	114780660	114819749
chr3	157070415	157092537
chr3	66022669	66041160
chr3	8542170	8574114
chr3	99741018	99763522
chr3	191046777	191075547
chr3	50357981	50396981
chr3	16090502	16116505
chr3	99578104	99596786
chr3	119345211	119367674
chr3	111565901	111586434
chr3	157135304	157165342
chr3	13577787	13602054
chr3	164167595	164184948
chr3	171843743	171877903
chr3	194907955	194944635
chr3	87026739	87040244
chr3	187452909	187465483
chr3	29723698	29740363
chr3	151618865	151644374
chr3	69128764	69155121
chr3	168850672	168870834
chr3	42131995	42165442
chr3	141078048	141089414
chr3	73648914	73675177
chr4	119902739	119968833
chr4	57906748	57986401
chr4	7804663	7874031
chr4	114353921	114397509
chr4	77510095	77611433
chr4	15653154	15719582
chr4	120008112	120067553
chr4	140150837	140224112
chr4	47511592	47570057
chr4	174428934	174462409
chr4	139130688	139197143
chr4	67418528	67444005
chr4	120125596	120169011
chr4	129259349	129314794
chr4	169525996	169569525
chr4	107221107	107249941
chr4	159689555	159747453
chr4	95437105	95496739
chr4	54926604	54958764
chr4	123667871	123706388
chr4	44524833	44560349
chr4	124317406	124340613
chr4	88923726	88953187
chr4	129438138	129459845
chr4	79472330	79492151
chr4	144256653	144284575
chr4	73232084	73257091
chr4	158927663	158974843
chr4	159442556	159465234
chr4	177179403	177198866
chr4	170171798	170204475
chr4	114864003	114901999
chr4	55079098	55103591
chr4	169769132	169809036
chr4	7931675	7973347
chr4	54172118	54189200
chr4	7887802	7912745
chr4	184908264	184930019
chr4	42399248	42423228
chr4	147228915	147262045
chr4	185291335	185339814
chr4	77341775	77382017
chr4	115191230	115205684
chr4	39498577	39530354
chr4	100303883	100326869
chr4	159077743	159094724
chr4	10093572	10119436
chr4	177922206	177939047
chr4	87922033	87960604
chr4	107266365	107292070
chr4	129474326	129495769
chr4	77109492	77135820
chr4	38664279	38684276
chr4	86699348	86715650
chr4	159222593	159239254
chr5	82795219	82887488
chr5	52284328	52343170
chr5	172281512	172339558
chr5	52686328	52730373
chr5	53941944	54016049
chr5	52617686	52669568
chr5	149827919	149897830
chr5	78261289	78321524
chr5	172192636	172230164
chr5	95545111	95596023
chr5	145297016	145362184
chr5	64481074	64505957
chr5	39472100	39524696
chr5	151040613	151081019
chr5	125712833	125760856
chr5	139014153	139048820
chr5	14172343	14209390
chr5	71422290	71476967
chr5	139926784	139991490
chr5	119934845	119960825
chr5	44985123	45007453
chr5	163760895	163790188
chr5	172737264	172762336
chr5	121478397	121519134
chr5	39395214	39428324
chr5	149994985	150024203
chr5	77797244	77830675
chr5	163597616	163632442
chr5	151117364	151153816
chr5	17217702	17263991
chr5	34673556	34718583
chr5	131745664	131782195
chr5	83669312	83689821
chr5	153569132	153602149
chr5	56729030	56749155
chr5	73925253	73944192
chr5	153734707	153751379
chr5	147269660	147286153
chr5	167060043	167090256
chr5	71676450	71710047
chr5	111262402	111292052
chr5	81626946	81653100
chr5	10537045	10568905
chr5	149517242	149536062
chr5	159176470	159206898
chr6	129958529	130032371
chr6	57295983	57360066
chr6	158423930	158492235
chr6	52363989	52417383
chr6	151201636	151256123
chr6	132450966	132483278
chr6	25156659	25203496
chr6	52431124	52482907
chr6	148542586	148572620
chr6	167002991	167050669
chr6	140370255	140405443
chr6	12522298	12558099
chr6	132379082	132409408
chr6	11194415	11233723
chr6	126101887	126140655
chr6	72296502	72332808
chr6	140063801	140088473
chr6	26155895	26225260
chr6	169588263	169637009
chr6	72172569	72206470
chr6	121803574	121846185
chr6	85315201	85363491
chr6	121987063	122019843
chr6	17922223	17967934
chr6	132296374	132318089
chr6	72093885	72131204
chr6	169556145	169573792
chr6	134731907	134777404
chr6	169469731	169506519
chr6	140286816	140312876
chr6	44008708	44042379
chr6	12570296	12609937
chr6	44187018	44233298
chr6	57159906	57189118
chr6	26016282	26066735
chr6	132252235	132283857
chr6	131480545	131497109
chr6	17846883	17886797
chr6	143994455	144022759
chr6	3732162	3766981
chr6	12468320	12492821
chr6	16740615	16770823
chr6	72243601	72258154
chr6	2960425	3000787
chr6	117803496	117837214
chr6	73261661	73290157
chr6	3823953	3849269
chr6	86099583	86129533
chr6	139690199	139706305
chr6	8059142	8089748
chr6	113665933	113700761
chr6	122137323	122152503
chr6	143246966	143269307
chr6	52279759	52292244
chr7	20258865	20350490
chr7	100720857	100784445
chr7	93994195	94056026
chr7	39620417	39666980
chr7	22599615	22652842
chr7	17639139	17703715
chr7	40234286	40273135
chr7	43676676	43714885
chr7	22665825	22711985
chr7	18534474	18568741
chr7	47609799	47662524
chr7	35262236	35298257
chr7	37941115	37962479
chr7	129991983	130014456
chr7	107575032	107613090
chr7	130588683	130609467
chr7	107629833	107670274
chr7	134462584	134496493
chr7	92346230	92397221
chr7	40843887	40867757
chr7	17336323	17359726
chr7	130844337	130884798
chr7	5457212	5469854
chr7	24767936	24797858
chr7	25871430	25897142
chr7	6285679	6324366
chr7	22757189	22779515
chr7	41727240	41745904
chr7	47811224	47837950
chr7	129465184	129496621
chr7	17560240	17572767
chr7	135428493	135448355
chr7	104644470	104658471
chr7	116066875	116107102
chr7	31961943	31997744
chr7	101543041	101578328
chr7	137654505	137686862
chr8	119878932	119982830
chr8	11534086	11602030
chr8	119754437	119785138
chr8	99368864	99413718
chr8	121045818	121115722
chr8	128899510	128943968
chr8	67419559	67450672
chr8	129180286	129214648
chr8	38852776	38899813
chr8	131235988	131281898
chr8	23192806	23224132
chr8	119800166	119825369
chr8	38238294	38267530
chr8	30240081	30291654
chr8	120989571	121030568
chr8	94885327	94929055
chr8	134549491	134596442
chr8	119010624	119048585
chr8	145008044	145027983
chr8	123685959	123707759
chr8	105653888	105690794
chr8	120058473	120083384
chr8	25036925	25062367
chr8	128839454	128879424
chr8	124680788	124707303
chr8	99466789	99499362
chr8	124521122	124565464
chr8	72742082	72779777
chr8	22437320	22463633
chr8	118904583	118935587
chr8	74472852	74501916
chr8	107869612	107905449
chr8	128806036	128825854
chr8	49529822	49563191
chr8	93059558	93084168
chr8	93012577	93036735
chr8	25089196	25119939
chr8	48423389	48439296
chr8	99334210	99351063
chr8	48565578	48588574
chr8	116660048	116681848
chr9	97624760	97716119
chr9	35470629	35565225
chr9	4077269	4146330
chr9	114773752	114838535
chr9	130280769	130348694
chr9	35904120	35954812
chr9	33139615	33198890
chr9	127018378	127073485
chr9	14296627	14327857
chr9	132693262	132728692
chr9	91750687	91795250
chr9	133699879	133749152
chr9	97756637	97788893
chr9	38007817	38049206
chr9	682997	716053
chr9	112789271	112815670
chr9	118352498	118380125
chr9	116356552	116389527
chr9	16688676	16728314
chr9	18473268	18497437
chr9	124030034	124052522
chr9	97544287	97586855
chr9	435150	469961
chr9	114684754	114725180
chr9	37936782	37970065
chr9	132244083	132260588
chr9	89984559	90004084
chr9	80049989	80092841
chr9	14237343	14274858
chr9	73019741	73036369
chr9	106985698	107012304
chr9	21672654	21690894
chr9	130727434	130750214
chr9	101781563	101815780
chr9	80539405	80577186
chr9	14344228	14372891
chrX	13389555	13418376
