# Supplementary material for: Genome-wide chromatin contacts of super-enhancer-associated lncRNA identify LINC01013 as a regulator of fibrosis in the aortic valve
Source: PLoS Genet. 2022 Jan 18;18(1):e1010010. doi: 10.1371/journal.pgen.1010010 (PMC8797204; doi:10.1371/journal.pgen.1010010)
Supplement: S3 Table — (XLSX) [file pgen.1010010.s007.xlsx]

## Sheet: Feuil1
List of the lncRNA-SE:
Chromosome	Start	End	Ranking by ROSE
chr3	177461327	177555862	2
chr3	134027590	134094168	3
chr2	151424311	151501440	7
chr3	170407029	170478781	8
chr22	46423152	46485140	9
chr19	13105930	13175302	10
chr4	57907068	57985759	12
chr15	39527282	39595058	14
chr12	65991746	66052324	20
chr11	65238612	65273180	22
chr2	47260250	47316484	30
chr2	191699454	191748141	31
chr12	46761968	46800425	34
chr2	201980298	202022913	36
chr9	35489387	35539038	38
chr17	48250375	48300262	39
chr9	114791301	114838397	41
chr12	109214339	109252420	42
chr2	38293998	38343963	43
chr1	53572452	53613063	45
chr5	82842832	82887380	48
chr3	112486944	112533687	51
chr9	97660989	97700292	56
chr3	194275562	194315958	57
chr8	119914340	119944517	58
chr14	62009289	62052764	60
chr2	46862155	46928452	61
chr10	10828566	10872563	62
chr18	19744458	19773998	65
chr7	39630485	39666893	69
chr3	178060307	178110824	70
chr9	127018527	127073170	72
chr5	52306626	52342995	75
chr1	234735140	234768222	80
chr10	17241051	17275019	82
chr17	43200928	43250709	86
chr2	239331996	239351555	88
chr6	132451149	132482100	90
chr15	75912671	75965858	91
chr4	174429693	174460384	92
chr17	29876160	29925795	96
chr11	796918	846800	100
chr1	150504842	150552882	102
chr20	45961928	45989900	105
chr19	1236724	1276547	109
chr5	95555266	95595862	110
chr1	235091050	235133667	111
chr2	235330554	235362124	114
chr19	43465192	43501907	116
chr5	151040716	151080740	121
chr7	22599769	22631279	124
chr15	74214410	74244419	126
chr17	48104107	48143882	128
chr13	76192387	76214595	131
chr7	47610547	47662881	133
chr12	52613721	52643749	135
chr17	57831116	57869319	136
chr2	234598386	234620074	140
chr12	6641550	6677866	141
chr6	132380225	132409214	142
chr20	30282908	30311494	143
chr2	145265386	145282389	155
chr1	234630758	234671551	156
chr10	111725827	111768957	157
chr2	47073847	47087387	161
chr5	139017100	139048719	163
chr8	121059937	121097461	165
chr15	39457708	39488843	169
chr2	162926650	162951205	170
chr8	38238330	38267254	172
chr20	48900287	48938895	175
chr3	46579981	46608318	176
chr19	13948501	13977084	182
chr2	56174600	56194151	183
chr6	52431312	52463106	184
chr16	86588335	86624071	189
chr10	104379124	104406841	190
chr1	230983779	231006912	192
chr4	54927186	54958570	195
chr16	73080023	73102987	196
chr20	1782617	1809237	197
chr9	35923079	35952604	199
chr6	169588551	169626121	204
chr12	56099132	56124239	206
chr12	48202389	48223434	207
chr2	208368361	208396715	208
chr8	23193136	23214963	209
chr11	73019048	73046099	213
chr1	2121005	2162256	216
chr1	17493587	17517755	219
chr2	205519371	205546363	220
chr1	25009620	25051792	223
chr1	198624752	198652089	231
chr11	12086917	12114177	234
chr2	113379654	113406164	237
chr9	683101	708318	239
chr1	153505924	153541053	256
chr2	36582001	36600797	258
chr12	104671569	104686035	259
chr2	67615761	67630105	262
chr4	144256665	144284256	263
chr17	74704797	74734900	267
chr19	13260626	13284442	268
chr9	33159069	33181942	270
chr18	3245531	3263749	272
chr17	76309879	76355939	273
chr20	17511610	17551989	279
chr6	169556959	169573771	283
chr17	7451820	7494617	284
chr13	45284509	45301527	287
chr11	29180706	29208491	288
chr12	12867321	12890616	290
chr1	201854532	201886660	294
chr11	116722332	116743265	295
chr8	25037036	25062245	298
chr1	153918121	153963774	300
chr10	17685322	17713656	301
chr2	192709538	192732771	302
chr19	17185692	17219650	306
chr9	124030378	124052463	308
chr20	3766104	3802287	311
chr2	217909965	217931527	314
chr11	63993087	64020285	316
chr17	4842387	4871735	318
chr9	14307493	14323835	319
chr2	43446387	43456101	324
chr1	170631189	170647486	326
chr1	225922922	225966701	327
chr22	18538572	18575507	328
chr1	16467060	16483301	332
chr15	37386014	37403021	333
chr1	86034636	86051807	336
chr11	86643271	86667470	340
chr2	180127494	180139977	343
chr9	132244522	132260526	344
chr5	121488038	121518936	345
chr2	238163445	238173966	346
chr22	38598351	38636258	352
chr22	30591285	30614539	353
chr17	8054788	8103519	354
chr4	88927349	88950829	360
chr17	26661827	26699511	362
chr10	91010965	91045170	364
chr7	130589333	130606811	367
chr16	32237587	32266054	368
chr1	100044933	100070004	375
chr5	149848080	149878310	394
chr17	40669933	40689125	395
chr4	184908397	184929803	397
chr14	75072958	75088916	399
chr2	74682295	74710838	400
chr7	5457328	5469725	403
chr2	216391890	216405940	404
chr11	128562549	128588154	407
chr11	8703761	8740841	409
chr2	70338949	70370756	410
chr5	131745816	131775850	414
chr2	202506992	202521004	415
chr8	128805883	128825755	420
chr11	47235538	47256898	426
chr8	120062740	120082688	430
chr1	94701131	94725916	432
chr21	47372899	47404122	433
chr3	142606381	142632597	436
chr7	17336644	17357878	437
chr11	65183895	65196035	442
chr21	47468711	47487105	444
chr12	50577865	50595405	446
chr2	47166498	47196158	448
chr19	6057182	6077715	450
chr2	45395812	45410385	451
chr1	154933484	154956348	456
chr3	194201595	194215755	463
chr3	124761298	124783256	464
chr16	29816175	29837734	465
chr13	114873448	114898598	469
chr11	123044576	123066750	474
chr2	27926247	27960516	475
chr9	132694407	132711211	486
chr14	103995001	104030025	497
chr1	68296430	68310481	501
chr12	56497660	56523023	502
chr5	150003765	150022732	505
chr2	220506974	220527696	507
chr2	12855513	12863646	509
chr15	96869940	96884369	512
chr11	7593191	7614563	523
chr19	12888648	12912713	524
chr2	28612628	28621431	526
chr10	102791643	102827621	532
chr11	6623727	6640610	533
chr19	40926674	40951088	534
chr1	211750072	211766377	537
chr10	54068317	54082375	539
chr14	77490964	77510275	541
chr15	81604628	81631442	549
chr2	220540342	220554785	552
chr1	162507234	162532899	553
chr19	16175150	16190650	554
chr2	191902632	191917010	556
chr22	36719064	36732230	561
chr19	1847791	1885250	562
chr14	69146929	69163281	564
chr4	159079034	159094581	568
chr6	140291461	140305006	569
chr15	38809177	38830836	571
chr11	95413441	95439280	576
chr18	14969269	14987531	577
chr21	29586748	29605803	581
chr19	13043725	13068304	583
chr1	32397791	32422591	584
chr12	105701371	105725012	586
chr17	27037666	27056020	587
chr17	46618616	46642136	589
chr11	46293928	46318339	593
chr2	64866769	64881918	597
chr11	62310025	62322642	610
chr15	101253402	101274946	611
chr7	22757074	22770665	621
chr7	20326547	20349946	630
chr2	8816623	8825928	641
chr11	65324736	65345307	647
chr2	216294928	216304010	648
chr22	37941500	37958878	651
chr15	28982048	29000641	652
chr2	27578995	27604109	659
chr1	236134490	236149162	666
chr19	6090913	6110334	676
chr9	13264565	13279608	680
chr1	94787262	94801334	681
chr4	17060505	17083469	686
chr15	40200887	40227250	704
chr2	74607036	74619598	715
chr10	77155094	77169747	719
chr2	65083964	65104189	722
chr13	33846927	33860584	724
chr16	30064129	30088562	725
chr11	307746	321710	727
chr7	93925455	93944429	731
chr17	79476209	79484906	732
chr6	3910729	3929392	733
chr7	104649684	104658248	738
chr11	65134029	65158468	739
chr17	56013243	56033628	740
chr12	13130901	13154752	748
chr7	94021056	94030687	751
chr3	141079402	141089051	753
chr14	105143974	105164299	754
chr16	31453949	31484183	756
chr7	47821884	47836086	758
chr13	44440463	44455296	762
chr13	45899906	45916421	765
chr12	76652682	76672172	776
chr12	122237087	122250285	777
chr21	17935947	17961304	779
chr10	43891705	43916929	788
chr5	6703861	6733231	794
chr1	150228165	150266701	799
chr5	83673416	83681498	801
chr18	3593181	3606282	802
chr2	112812982	112834109	814
chr2	219260977	219272119	815
chr10	33243041	33252681	821
chr16	11874634	11892339	822
chr15	93344227	93354899	829
chr2	66660036	66668407	830
chr1	155945423	155958975	832
chr18	9612569	9629673	837
chr15	74331091	74345332	846
chr3	125924713	125936233	847
chr19	46269910	46295839	848
chr2	11514125	11534773	857
chr14	50318350	50335525	858
chr17	79360468	79375573	862
chr4	38664364	38675822	867
chr19	59054826	59071381	871
chr10	80826650	80842249	872
chr3	52000192	52029745	873
chr8	145132862	145160329	877
chr11	62358475	62389361	882
chr3	49043861	49067543	885
chr8	134569067	134585664	891
chr1	28559169	28587644	908
chr1	201458684	201481631	910
chr14	62214789	62230383	916
chr22	22291340	22307066	921
chr12	76414278	76426302	928
chr17	42172798	42201807	932
chr17	46100958	46127704	934
chr12	65004487	65022230	943
chr18	46354188	46377630	947
chr10	21808630	21824450	949
chr19	29450175	29458818	962
chr12	96183095	96201232	965
chr3	177061835	177079049	967
chr2	70312714	70323044	968
chr4	147162387	147178055	972
chr3	111577539	111585490	973
chr2	96864758	96875500	976
chr2	73334122	73341679	977
chr1	25558600	25584333	979
chr22	46392543	46410497	982
chr2	19547263	19563351	984
chr22	18506528	18520938	996
chr9	4293971	4307757	998
chr17	72744872	72773487	1007
chr3	5014767	5029178	1012
chr1	201419763	201438253	1015
chr17	1933518	1959618	1019
chr5	52083424	52106510	1028
chr11	10314750	10329260	1029
chr11	47573591	47601373	1032
chr6	16759163	16770637	1034
chr14	52064364	52071678	1039
chr19	4058173	4078458	1045
chr20	48763307	48789573	1055
chr15	89630938	89648345	1056
chr2	178029044	178037499	1060
chr2	9694603	9706304	1063
chr3	195619370	195636356	1067
chr2	65658125	65665121	1068
chr11	33710349	33723262	1078
chr7	130789498	130796195	1080
chr14	77413154	77428822	1085
