# Supplementary material for: Genome-wide chromatin contacts of super-enhancer-associated lncRNA identify LINC01013 as a regulator of fibrosis in the aortic valve
Source: PLoS Genet. 2022 Jan 18;18(1):e1010010. doi: 10.1371/journal.pgen.1010010 (PMC8797204; doi:10.1371/journal.pgen.1010010)
Supplement: S4 Table — (XLSX) [file pgen.1010010.s008.xlsx]

## Sheet: Feuil1
lncRNAs differentially expressed between the control nonmineralized and mineralized aortic valves.
genes	logFC	P Value	adj P Val
AC010343.3	1.95215	3.01161e-07	0.00179552
AC092691.1	-1.66556	1.23832e-05	0.00919073
AC009531.1	-1.6561	1.38711e-05	0.00919073
AL356218.2	-1.64564	1.57133e-05	0.00919073
SNHG22	-1.63426	1.79817e-05	0.00919073
TRHDE-AS1	-1.63186	1.84986e-05	0.00919073
LINC01705	1.63541	1.77372e-05	0.00919073
LINC00841	1.67583	1.09412e-05	0.00919073
MIR34AHG	1.68054	1.03358e-05	0.00919073
LINC01936	1.69428	8.7446e-06	0.00919073
LINC01283	1.72746	5.81069e-06	0.00919073
AL356417.2	1.76548	3.60543e-06	0.00919073
LINC00924	1.61014	2.38616e-05	0.0101616
LINC02345	1.61473	2.26174e-05	0.0101616
FGF14-AS2	-1.54383	5.09334e-05	0.0110634
AL450998.2	-1.53565	5.5815e-05	0.0110634
LINC01896	-1.528	6.07815e-05	0.0110634
AC104211.2	-1.51374	7.11655e-05	0.0110634
HCG11	-1.51341	7.14316e-05	0.0110634
AC023043.4	1.50333	7.97932e-05	0.0110634
AL133520.1	1.50492	7.84107e-05	0.0110634
TRG-AS1	1.50672	7.68834e-05	0.0110634
AC099066.2	1.50767	7.60862e-05	0.0110634
LNCTAM34A	1.51091	7.34256e-05	0.0110634
AC027128.1	1.51367	7.12204e-05	0.0110634
AC093895.1	1.52012	6.633e-05	0.0110634
PVT1	1.52249	6.46098e-05	0.0110634
AC147651.4	1.52609	6.20846e-05	0.0110634
LINC02519	1.52899	6.01134e-05	0.0110634
TEX41	1.52968	5.96521e-05	0.0110634
AL355916.1	1.53227	5.79628e-05	0.0110634
LINC01711	1.53267	5.77043e-05	0.0110634
LINC00565	1.53675	5.51343e-05	0.0110634
AC017048.3	1.53833	5.41723e-05	0.0110634
APCDD1L-DT	1.5486	4.8275e-05	0.0110634
SSBP3-AS1	1.54918	4.79607e-05	0.0110634
AP003555.1	1.55574	4.45415e-05	0.0110634
AC099560.1	1.55757	4.36332e-05	0.0110634
LINC02712	1.56164	4.16689e-05	0.0110634
LINC01614	1.56936	3.81698e-05	0.0110634
AC020912.1	1.57522	3.57035e-05	0.0110634
FAM225B	1.58611	3.15119e-05	0.0110634
SFTA1P	1.58635	3.14266e-05	0.0110634
LINC01094	1.4984	8.42134e-05	0.0114109
AC105230.1	-1.49538	8.7031e-05	0.0115306
LINC01344	-1.48324	9.92984e-05	0.0123505
AC004080.1	-1.47787	0.000105228	0.0123505
VLDLR-AS1	-1.47759	0.000105547	0.0123505
AC016583.2	1.4775	0.000105648	0.0123505
MIR4435-2HG	1.47903	0.000103917	0.0123505
AC010327.4	1.48021	0.0001026	0.0123505
AL158055.1	-1.46265	0.000123899	0.0136817
LINC01423	1.46092	0.000126215	0.0136817
LINC01426	1.46129	0.000125709	0.0136817
LINC01116	1.46509	0.000120706	0.0136817
AL392089.1	-1.45169	0.000139243	0.0138888
AL353622.1	1.44523	0.000149092	0.0138888
AC005753.1	1.44584	0.000148143	0.0138888
AC120049.1	1.44664	0.000146894	0.0138888
LINC00861	1.4483	0.00014433	0.0138888
LINC01013	1.44864	0.000143811	0.0138888
AC011389.1	1.45011	0.000141588	0.0138888
POT1-AS1	1.45155	0.000139437	0.0138888
AC008105.3	1.45538	0.000133883	0.0138888
AC108058.1	1.443	0.000152651	0.0140016
AL355835.1	-1.43789	0.000161106	0.014202
HAND2-AS1	-1.43737	0.000161982	0.014202
AL583827.1	1.43848	0.000160093	0.014202
LINC01546	1.43493	0.000166195	0.0143602
SNHG3	1.43114	0.00017293	0.0145212
LINC01303	1.43183	0.000171687	0.0145212
AFDN-DT	-1.42688	0.000180806	0.0147666
AC010754.1	1.4271	0.000180399	0.0147666
LINC00092	-1.42546	0.000183518	0.0147856
AC079061.1	-1.42353	0.000187249	0.014885
AC239860.4	-1.41842	0.00019748	0.0154918
AC092155.1	-1.41304	0.00020882	0.0158434
AC083855.2	1.41011	0.000215249	0.0158434
LINC02584	1.41108	0.000213101	0.0158434
AC117453.1	1.41209	0.000210893	0.0158434
AP000894.2	1.41485	0.000204938	0.0158434
AC003035.2	-1.40697	0.000222356	0.0161173
AC084809.2	1.40609	0.000224377	0.0161173
AC087477.2	1.40314	0.000231293	0.0162232
AL022724.2	1.40364	0.00023012	0.0162232
MEG8	1.4018	0.000234515	0.0162579
SLC12A9-AS1	-1.39892	0.000241553	0.0162601
AC005498.2	-1.39845	0.000242728	0.0162601
AC011751.1	1.39901	0.000241327	0.0162601
CNTFR-AS1	-1.39269	0.000257495	0.0170576
DEC1	1.39131	0.000261141	0.0171091
AC079313.2	-1.38979	0.000265225	0.0171877
DNMBP-AS1	1.38754	0.000271398	0.0173987
LINC00702	1.38519	0.000277958	0.0176297
AL049569.1	-1.38296	0.000284346	0.017845
LINC01449	1.37666	0.000303097	0.0188236
AP000844.1	1.37498	0.000308302	0.0189495
AC092958.1	1.37107	0.000320722	0.0195117
AC026356.2	1.36736	0.000332935	0.0198496
AL365203.2	1.36742	0.00033272	0.0198496
AC010501.2	-1.36131	0.000353797	0.0208033
MIR4500HG	-1.35888	0.00036252	0.0208033
AC064875.1	1.35877	0.000362888	0.0208033
LINC02284	1.36025	0.000357577	0.0208033
VIPR1-AS1	-1.35505	0.000376634	0.0209859
AP003071.4	1.35564	0.000374444	0.0209859
AL022316.1	1.35567	0.000374342	0.0209859
C9orf106	1.35391	0.000380974	0.0210312
AL390755.1	-1.34897	0.000400174	0.021494
AL035587.1	1.34964	0.000397514	0.021494
LINC01503	1.35046	0.000394283	0.021494
AL078582.1	1.34761	0.000405607	0.0215914
AP001363.2	-1.34399	0.000420462	0.022184
LINC02814	-1.34307	0.000424309	0.0221906
AC079336.2	1.34195	0.000429023	0.0222421
LINC02360	-1.33739	0.000448803	0.0223243
AL591519.1	-1.33561	0.000456768	0.0223243
LINC02176	-1.33439	0.000462276	0.0223243
LINC01315	-1.33358	0.000465992	0.0223243
AL049796.1	-1.33335	0.000467043	0.0223243
DPH6-DT	-1.33161	0.000475112	0.0223243
TRBV11-2	1.33072	0.000479288	0.0223243
HOXD-AS2	1.33147	0.00047575	0.0223243
AC091182.1	1.33196	0.000473461	0.0223243
LINC01943	1.33405	0.000463823	0.0223243
CDKN2B-AS1	1.33558	0.000456895	0.0223243
LINC02725	1.33603	0.000454878	0.0223243
AC104083.1	1.33736	0.000448951	0.0223243
RAMP2-AS1	-1.32888	0.000487984	0.0225045
LINC01124	-1.32676	0.000498254	0.0225045
LINC01480	1.32741	0.000495101	0.0225045
AC099541.2	1.32746	0.000494868	0.0225045
LINC01907	1.32305	0.000516695	0.0229891
CD2BP2-DT	1.32336	0.000515095	0.0229891
AC090517.5	1.32009	0.000531822	0.0234868
LNCAROD	1.31823	0.000541575	0.0237417
LRRC8C-DT	-1.31423	0.000563071	0.0245039
FAM225A	1.31155	0.000577897	0.0249668
AF213884.3	-1.30786	0.000598961	0.0252315
AC091588.3	-1.30751	0.000600952	0.0252315
ACTA2-AS1	1.30773	0.000599663	0.0252315
LINC02273	1.30798	0.000598219	0.0252315
AL359644.1	-1.30345	0.000625019	0.0258122
MDS2	1.30299	0.000627772	0.0258122
AC091889.1	1.30313	0.000626946	0.0258122
LINC01988	-1.30125	0.000638395	0.0260692
AP004609.3	-1.29884	0.00065337	0.0262487
AC018358.1	-1.2979	0.000659326	0.0262487
WNT5A-AS1	-1.29773	0.000660401	0.0262487
CYTOR	1.29826	0.000657013	0.0262487
AL356275.1	-1.29702	0.000664925	0.0262535
AC138207.1	1.29608	0.000670977	0.0263182
AL360015.1	1.29494	0.000678316	0.0264321
BACE1-AS	1.29358	0.000687235	0.0266058
AC103718.1	1.29276	0.000692622	0.0266414
AC005899.8	-1.28576	0.000740581	0.027985
AL139106.1	-1.28563	0.000741514	0.027985
AC002546.1	-1.28561	0.000741637	0.027985
ST3GAL5-AS1	-1.2837	0.000755246	0.0281424
AC079210.1	1.28417	0.000751895	0.0281424
AP000880.1	-1.28253	0.000763728	0.0282817
HAS2-AS1	-1.28085	0.000775959	0.0283964
AC009951.6	-1.2808	0.000776352	0.0283964
MIR29B2CHG	-1.27769	0.0007996	0.0285462
NR2F2-AS1	1.27831	0.000794922	0.0285462
AC092143.2	1.27858	0.00079293	0.0285462
AC083967.1	1.27899	0.00078982	0.0285462
AC015911.3	1.27665	0.000807553	0.0286585
AC005332.6	1.27579	0.000814114	0.0287204
AC018398.1	1.27452	0.000823992	0.0288979
AC004817.1	1.27157	0.000847266	0.0295403
AL513487.1	-1.2707	0.000854266	0.0296112
AC246817.2	-1.26886	0.000869206	0.0297387
FAM30A	1.26841	0.000872908	0.0297387
ELF3-AS1	1.2696	0.000863167	0.0297387
AC008267.5	-1.26514	0.000900192	0.0299372
LINC01197	1.26471	0.00090384	0.0299372
CCDC144NL-AS1	1.26565	0.00089593	0.0299372
AC073072.1	1.26604	0.000892622	0.0299372
AC009152.3	1.26693	0.000885132	0.0299372
AL449403.2	-1.26317	0.00091699	0.030039
AC010280.2	1.26325	0.000916337	0.030039
AC145285.6	-1.25995	0.000945096	0.0307281
LINC02669	1.25901	0.000953489	0.0307281
NAV2-AS3	1.25931	0.000950809	0.0307281
AC138627.1	-1.25666	0.000974702	0.031006
C9orf147	-1.25633	0.000977714	0.031006
LINC00840	1.25733	0.000968617	0.031006
AL137186.2	1.25413	0.000997938	0.0314799
AL049612.1	1.25108	0.00102677	0.0322191
LINC01004	-1.24856	0.00105107	0.032638
AC125807.2	1.2487	0.00104973	0.032638
MIR1915HG	-1.24688	0.00106762	0.0328552
AL022328.4	-1.24672	0.00106915	0.0328552
KLF3-AS1	-1.24525	0.00108383	0.0328552
AC008632.1	-1.24508	0.00108562	0.0328552
SATB2-AS1	1.24549	0.00108149	0.0328552
LINC02054	1.2434	0.00110258	0.0332
AL161729.1	-1.24223	0.00111457	0.0333923
C1orf229	-1.2416	0.00112114	0.0334211
BX322234.1	1.24047	0.00113295	0.0336052
LINC00689	-1.23408	0.0012016	0.0352905
AC027237.4	1.23423	0.00119999	0.0352905
AL356488.2	-1.23159	0.00122948	0.0359323
LINC00881	-1.22991	0.00124856	0.035961
SALRNA2	1.23004	0.00124708	0.035961
LINC00639	1.23079	0.00123852	0.035961
AC004000.1	1.2286	0.00126368	0.0362214
EVX1-AS	-1.2255	0.00129999	0.0370839
MKLN1-AS	-1.22365	0.00132215	0.0372269
AC093249.6	-1.22249	0.00133622	0.0372269
FRY-AS1	1.22271	0.00133353	0.0372269
AC090559.1	1.22341	0.00132514	0.0372269
AC010198.2	1.22347	0.00132442	0.0372269
AC084116.1	-1.22082	0.00135683	0.0375416
AL136295.6	1.21954	0.00137271	0.0375416
AL136090.2	1.21989	0.00136829	0.0375416
AC026803.1	1.22034	0.00136278	0.0375416
LINC01354	-1.21767	0.00139624	0.0379249
LINC00894	-1.21742	0.00139944	0.0379249
FOXD3-AS1	-1.21635	0.00141308	0.0381212
PAXIP1-AS1	-1.21296	0.00145721	0.0388286
AP005019.1	1.21235	0.00146535	0.0388286
AC124067.2	1.21267	0.00146104	0.0388286
AC106037.3	1.21293	0.00145767	0.0388286
AC009119.1	1.21183	0.0014722	0.0388375
LINC01220	-1.20696	0.00153848	0.0391875
AC000050.1	-1.20668	0.0015424	0.0391875
MIR3936HG	-1.20624	0.00154857	0.0391875
LINC02035	1.20605	0.0015512	0.0391875
LINC01060	1.20609	0.00155059	0.0391875
PICART1	1.20655	0.00154424	0.0391875
AC134312.3	1.20716	0.00153573	0.0391875
WDR86-AS1	1.20757	0.00153004	0.0391875
MEG9	1.2085	0.00151723	0.0391875
AL109976.1	1.20923	0.00150735	0.0391875
AC003986.2	-1.20533	0.00156125	0.0392751
LINC00484	-1.20418	0.00157751	0.0393825
ZSCAN16-AS1	-1.20363	0.00158534	0.0393825
AC113383.1	1.20382	0.00158261	0.0393825
CARMN	1.20207	0.00160784	0.0397758
AQP4-AS1	-1.20061	0.00162908	0.0401346
LINC00239	1.19712	0.0016809	0.0412408
SLC2A1-AS1	1.19434	0.00172319	0.0421052
AL512598.1	-1.19316	0.0017415	0.0423788
AC079848.2	-1.19227	0.00175533	0.0425419
AP005059.1	1.19132	0.0017703	0.0425585
AC015813.1	1.19148	0.00176781	0.0425585
LINC01686	1.19033	0.00178596	0.0427625
KTN1-AS1	-1.18822	0.00181992	0.0429134
AC016727.1	-1.18792	0.00182482	0.0429134
AL353807.2	-1.18656	0.00184707	0.0429134
AC021683.2	1.18595	0.00185704	0.0429134
LINC00662	1.18605	0.00185533	0.0429134
AL133279.1	1.18656	0.00184698	0.0429134
AC018410.2	1.18682	0.0018428	0.0429134
SCAT1	1.18713	0.00183767	0.0429134
AC027097.2	1.18923	0.00180357	0.0429134
AC138207.9	1.18405	0.00188861	0.0434744
AC068888.1	-1.18319	0.00190311	0.043503
IL10RB-DT	1.18311	0.00190444	0.043503
FO393401.1	1.1811	0.00193868	0.0436167
AC103982.1	1.18112	0.00193834	0.0436167
AL391056.1	1.18173	0.00192788	0.0436167
AC007877.1	1.18179	0.00192697	0.0436167
AL591501.1	-1.18005	0.00195687	0.0438603
AC108075.1	-1.1752	0.0020426	0.0456104
TTC28-AS1	-1.17432	0.00205846	0.0457931
LINC02446	1.17383	0.00206737	0.0458202
LINC01772	1.1734	0.00207525	0.0458246
TOB1-AS1	-1.17255	0.00209084	0.0459985
AL121612.2	1.17162	0.00210803	0.0462061
GATA6-AS1	-1.17065	0.00212603	0.0464301
AL592295.4	-1.16918	0.00215361	0.0465839
NFYC-AS1	-1.16862	0.00216433	0.0465839
AC124798.1	1.16899	0.00215728	0.0465839
AC079793.1	1.16949	0.00214775	0.0465839
TERC	-1.16646	0.00220564	0.0472884
LINC00551	1.16608	0.00221293	0.0472884
AL139260.1	-1.16465	0.00224097	0.0477167
AL109924.1	1.1636	0.00226159	0.0479844
ZEB1-AS1	-1.16209	0.00229159	0.04819
LINC02599	-1.1619	0.00229553	0.04819
AC025370.2	1.16206	0.00229233	0.04819
AC098595.1	-1.16036	0.00232662	0.0486712
BACH1-IT1	1.159	0.00235436	0.0490794
AC097634.1	1.15803	0.00237432	0.049323
SLCO4A1-AS1	-1.15735	0.00238834	0.0494419
H19	1.15569	0.00242318	0.0499895
