# Supplementary material for: Genome-wide chromatin contacts of super-enhancer-associated lncRNA identify LINC01013 as a regulator of fibrosis in the aortic valve
Source: PLoS Genet. 2022 Jan 18;18(1):e1010010. doi: 10.1371/journal.pgen.1010010 (PMC8797204; doi:10.1371/journal.pgen.1010010)
Supplement: S5 Table — (XLSX) [file pgen.1010010.s009.xlsx]

## Sheet: Feuil1
lncRNAs differentially regulated in CAVD derived from SE-lncRNAs.
genes	logFC	P Value	adj P Val
PVT1	1.52249	6.46098e-05	0.0110634
AL355916.1	1.53227	5.79628e-05	0.0110634
SFTA1P	1.58635	3.14266e-05	0.0110634
AL353622.1	1.44523	0.000149092	0.0138888
LINC01013	1.44864	0.000143811	0.0138888
HAND2-AS1	-1.43737	0.000161982	0.014202
LINC01303	1.43183	0.000171687	0.0145212
AC117453.1	1.41209	0.000210893	0.0158434
AP001363.2	-1.34399	0.000420462	0.022184
AC009951.6	-1.2808	0.000776352	0.0283964
NR2F2-AS1	1.27831	0.000794922	0.0285462
LINC01004	-1.24856	0.00105107	0.032638
KLF3-AS1	-1.24525	0.00108383	0.0328552
BX322234.1	1.24047	0.00113295	0.0336052
LINC01354	-1.21767	0.00139624	0.0379249
PICART1	1.20655	0.00154424	0.0391875
AC079848.2	-1.19227	0.00175533	0.0425419
GATA6-AS1	-1.17065	0.00212603	0.0464301
