# Supplementary material for: Genome-wide chromatin contacts of super-enhancer-associated lncRNA identify LINC01013 as a regulator of fibrosis in the aortic valve
Source: PLoS Genet. 2022 Jan 18;18(1):e1010010. doi: 10.1371/journal.pgen.1010010 (PMC8797204; doi:10.1371/journal.pgen.1010010)
Supplement: S6 Table — (XLSX) [file pgen.1010010.s010.xlsx]

## Sheet: Feuil1
Protein coding genes interacting with lncRNAs differentially regulated derived from SE-lncRNAs.
lncRNA	3D mapped gene
LINC01354	IRF2BP2
PICART1	PDK2
PVT1	MYC
LINC01013	CCN2
