# Supplementary material for: Genome-wide chromatin contacts of super-enhancer-associated lncRNA identify LINC01013 as a regulator of fibrosis in the aortic valve
Source: PLoS Genet. 2022 Jan 18;18(1):e1010010. doi: 10.1371/journal.pgen.1010010 (PMC8797204; doi:10.1371/journal.pgen.1010010)
Supplement: S7 Table — (XLSX) [file pgen.1010010.s011.xlsx]

## Sheet: Feuil1
Primer sequences for the 3C experiment.
Primer	Sequence (5'-3')	Amplicon size (bp)	Tm (°)
Cst	CGTGTGCACCGGTAAGACC		62.55
Frgmt_1	GCAGTGCCAACCATGACC	206	61.15
Frgmt_2	GGCTCCTACGTGTGACTTCC	254	59.73
Frgmt_3	TGGCTAGTGGCTGTAGAACTGA	163	60.07
Frgmt_4	CAGCAGGGGTAAAGAAACCA	206	60.1
Frgmt_5	TCGTGTGTTTCAACCACTAAAA	187	58.25
Frgmt_6	TCTGCTTCAGTGCTGCTCAT	202	59.89
Frgmt_7	TTGGAATTTCAGTTGCTGACT	117	57.47
Frgmt_8	CCCTTCCTCCTTTCTCAACA	262	59.25
Frgmt_9	GGAACAAACCTGAACCCAAA	184	59.81
Frgmt_10	CCTGAGCACAGTAAACAAACCA	229	60.2
Fgrmt_11	TTGCACACCTTGAGTCCTCTT	212	59.9
Frgmt_12	TTGGTGACAATAATGGAAGCTG	199	60
