# Supplementary material for: Genome-wide chromatin contacts of super-enhancer-associated lncRNA identify LINC01013 as a regulator of fibrosis in the aortic valve
Source: PLoS Genet. 2022 Jan 18;18(1):e1010010. doi: 10.1371/journal.pgen.1010010 (PMC8797204; doi:10.1371/journal.pgen.1010010)
Supplement: S8 Table — (XLSX) [file pgen.1010010.s012.xlsx]

## Sheet: Feuil1
Coding potential of LINC01013 with CPAT:
Sequence Name	RNA size	ORF size	Coding Probability	Coding Label
LINC01013-001	569	231	0.043100239422481	no
